# Supplementary material for: Murine hematopoietic stem cell activity is derived from pre-circulation embryos but not yolk sacs
Source: Nat Commun. 2018 Dec 20;9:5405. doi: 10.1038/s41467-018-07769-8 (PMC6302089; doi:10.1038/s41467-018-07769-8)
Supplement: Supplementary file 2 — Source Data [file 41467_2018_7769_MOESM2_ESM.xlsx]

## Sheet: Fig. 1
Figure 1B (Left Panel)											Figure 1B (Rigth Panel)
	EM-EX				YS-EX
	2-3sp		5-7sp		2-3sp		5-7sp				Stage	(2-3sp)							(5-7sp)
	week4	week16	week4	week16	week4	week16	week4	week16			mouse #	#1	#2	#3	#4	#5	#6	#7	#1	#2	#3	#4	#5	#6	#7	#8	#9
	3.65	0.8	51	59	0	0	0	0			B-cells (% among CD45.2+)	85	87	90	60	99	95	64	44	85	63	83	63	68	65	24	87
	6.3	1.3	12	2.4	0	0	0	0			Myeloid (% among CD45.2+)	1.6	5	0.7	34	0	2	22	37	1.6	10	4.5	23	16	4	62	5
	62	41	19	5.3	0	0	0	0			T-cells (% among CD45.2+)	11	2	7	4	0	0.3	13	14	11	22	7	11	14	27	11	2
	78	91	47	77	0	0.1	0	0
	0.93	1.2	0.2	0.155	0	0	0	0
	0.27	0.2	0.3	0.122			0	0
	34	8.4	40	56			0	0
			28.2	17			0	0
			30.4	24			0.3	0.14
			14				0.2	0.32
			4	1			0	0.1
							0
Average	26.45	20.5571	22.3727	24.1977	0	0.02	0.0416667	0.0509091
Stdev	32.2509	34.3468	18.2773	29.0414	0	0.0447214	0.0996205	0.10173
Figure 1C
	5-7sp		19-22sp		32-36sp		46-47sp
	week4	week16	week4	week16	week4	week16	week4	week16
	0	0	0	0	63	78	3.5	5.4
	0	0	0	0	62	82	22.4	3.7
	0	0	0	0	71	92	25	20
	0.1	0					52	57
	0.44	0					6.8	18
	0.1	0					0.21	0.13
	0.2	0.12					2	0.5
	0.16	0.19
Average	0.125	0.03875	0	0	65.3333	84	15.9871	14.9614
Stdev	0.14842	0.0741499	0	0	4.93288	7.2111	18.7269	20.204
Figure 1D
	5DAYS				7DAYS				10 DAYS
	Em-Ex		YS-Ex		Em-Ex		YS-Ex		Em-Ex		YS-Ex
	week4	week16	week4	week16	week4	week16	week4	week16	week4	week16	week4	week16
	41	92	0	0	27.7	12	0	0	0	0.1	0.1	0.2
	30	21	0.2	0	55	66	0.1	0.1	0.1	0	0.1	0.1
	21	13	0.1	0.03	51	51	0	0.2	0.4	0	0	0.3
					15	45	0.1	0.05
					30	51	0.1	0.1
					8.6	2.5	0	0
Average	30.6667	42	0.1	0.01	31.2167	37.9167	0.05	0.075	0.166667	0.0333333	0.0666667	0.2
Stdev	10.0167	43.4856	0.1	0.0173205	18.6835	24.9287	0.0547723	0.0758288	0.208167	0.057735	0.057735	0.1

## Sheet: Fig. 2
	Figure 2A (Left Panel) (%CD45.2+ is shown)
	Transplanted cell dose	0.8x10^6		1x10^6		2x10^6		5x10^6
	time post-transplant	week4	week16	week4	week16	week4	week16	week4	week16
		5	8.3	39	6.76	70	88	78	63
		0.8	0.09	27	5	42	92	79	80
		1.2	0.35	49	18	55	29	66	67
		0.6	0.1	19		54		72	29
		0.5	0.06	1.7	1.3	6	3.93	10	14.5
		3	1.86	5	4.5	4.5	5.54	12	5.14
		4	1.36	5.5	4.7	5.4	2.5	14	8.1
		1.7	0.82			8	6.21	16	6.8
		0.8	0.18
	Average	1.95556	1.45778	20.8857	6.71	30.6125	32.4543	43.375	34.1925
	Stdev	1.65084	2.64391	18.3333	5.8066	27.4054	40.3464	32.7542	30.925
	Figure 2A (Right Panel)
	Transplanted cell dose	0.8x10^6			1x10^6						2x10^6							5x10^6
	mouse #	#1	#2	#3	#1	#2	#3	#4	#5	#6	#1	#2	#3	#4	#5	#6	#7	#1	#2	#3	#4	#5	#6	#7	#8
	B-cells (% among CD45.2+)	98	77.7	81	66	47	59	88	64	67	71	61	57	68	38	86	88	81	77	79	77	58	76	77	41
	Myeloid (% among CD45.2+)	1	12.7	1.7	8	14	10	2	3	2	16	25	2	1.1	9	7	6	2	8	0.7	0.8	14	6	11	28
	T-cells (% among CD45.2+)	0	2.7	6.25	20	35	27	6.7	27	28	10	13	37	27	51	1.5	2	15	12	18	19	22	14	9	24
	Figure 2B (Left Panel) (%CD45.2+ is shown)
		Donor A		Donor B		Donor C		Donor D
		week4	week16	week4	week16	week4	week16	week4	week16
		2.7	0.2	3.2	0.8	5	7	35	4
		1	0.3	2.9	0.4	8.3	5.5	42	1
		0.8	0.3	3.5	0.6	3	6.7	42	27
		1.1	0.5	3	0.9	10.1	8.2	31	15
		0.6	0	3.3	0.3	8.5	14	29	28
								42	46
								30	17
								52
								60
								48
	Average	1.24	0.26	3.18	0.6	6.98	8.28	41.1	19.7143
	Stdev	0.838451	0.181659	0.238747	0.254951	2.89603	3.33871	10.192	15.4889
	Figure 2B (Right Panel)
	Transplanted cell dose	Donor C					Donor D
	mouse #	#1	#2	#3	#4	#5	#1	#2	#3	#4	#5	#6
	B-cells (% among CD45.2+)	43	69	38	76	69	2.6	0	2	0.5	0.2	0.3
	Myeloid (% among CD45.2+)	0.9	1.1	0.25	0.5	0.7	97	100	97	99	99.5	99
	T-cells (% among CD45.2+)	49	24	55	16	24	0	0	0	0	0	0

## Sheet: Fig. 3
Figure 3C
	CD31+CD45+CKIT+CD41+		CD31+CD45+CKIT+CD41-		CD31+CD45+ CKIT-
	week4	week16	week4	week16	week4	week16
	0	0	39	59	0.3	0.23
	0.6	0.3	79	46	0.1	0.1
	0.14	0.24	1.72	5.7	0	0.17
	0	0.1	3.92	1.5	0.16	0.1
	0.4	0	1.63	0.45	0.15	0
Average	0.228	0.128	25.054	22.53	0.142	0.12
Stdev	0.264424	0.13755	34.0752	27.8116	0.10872	0.0863134
Figure 3E
	Fig. 3E (Left Panel)								Fig. 3E (Rigth Panel)
	5 DAYS								5 DAYS
	IET CD31+CD45+								YS CD31+CD45+
	SCF,IL3,FLT3L	SCF,IL3	SCF, FLT3L	IL3,FLT3L	SCF	NO FACTORS			SCF,IL3,FLT3L	SCF,IL3	SCF, FLT3L	IL3,FLT3L	SCF	NO FACTORS
	2.67923		0.451048	0.558815					44.4696	17.6627	13.0909	37.3348	10.7895	6.62252
	1.04594	4.19374	0.634544	3.53397	0.871846	0.391853			22.8171	16.5512	9.10745	36.5642	11.2616	15.8617
	4.22546	1.75548	1.47889	4.22339	1.17744	0.235207
Average	2.65021	2.97461	0.854828	2.77206	1.02464	0.31353		Average	33.6434	17.107	11.0992	36.9495	11.0256	11.2421
Stdev	1.58996	1.72411	0.548187	1.94747	0.216087	0.110765		Stdev	15.3107	0.785972	2.81673	0.54489	0.333822	6.5331
	5 DAYS								5 DAYS
	IET CD31MEDCD45+CD41-CKIT+								YS CD31MEDCD45+CD41-CKIT+
	SCF,IL3,FLT3L	SCF,IL3	SCF, FLT3L	IL3,FLT3L	SCF	NO FACTORS			SCF,IL3,FLT3L	SCF,IL3	SCF, FLT3L	IL3,FLT3L	SCF	NO FACTORS
	0.136823		0.00530645	0.00174086					4.87494	0.978877	0	3.4298	0.600382	0.220751
	0.0363453	0.297066	0.0415502	0.09453	0.0956904	0.00704771			1.67052	0.898844	0.0695634	2.62605	1.39687	0.813421
	0.300767	0.0923642	0.0428004	0.216446	0.084856	0
Average	0.157978	0.194715	0.0298857	0.104239	0.0902732	0.00352386		Average	3.27273	0.93886	0.0347817	3.02792	0.998625	0.517086
Stdev	0.133474	0.144746	0.0212954	0.107682	0.00766109	0.00498349		Stdev	2.26586	0.0565917	0.0491887	0.568334	0.563201	0.419082
	10 DAYS								10 DAYS
	IET CD31+CD45+								YS CD31MEDCD45+CD41-CKIT+
	SCF,IL3,FLT3L	SCF,IL3	SCF, FLT3L	IL3,FLT3L	SCF	NO FACTORS			SCF,IL3,FLT3L	SCF,IL3	SCF, FLT3L	IL3,FLT3L	SCF	NO FACTORS
	19.8616	10.3726	2.79945	19.2711	5.42104	3.57134			16.4768	7.76438	5.03587	1.94949	12.5871	1.14853
	26.7493	28.1671	7.49262	5.90109	7.82894	1.57259			23.1217	26.1347	20.2865	4.42787	1.93719	0.668986
	32.9842	23.8119	15.9455	16.1182	7.04671	1.7431			23.7604	20.3869	19.2198	13.377	15.7158	0.429775
	11.4179		1.90231	6.90298
Average	22.7533	20.7839	7.03496	12.0483	6.76557	2.29568		Average	21.1196	18.0953	14.8474	6.58477	10.08	0.749097
Stdev	9.26448	9.27567	6.42625	6.65821	1.22832	1.10804		Stdev	4.03346	9.3971	8.51374	6.01132	7.22333	0.366013
	10 DAYS								10 DAYS
	IET CD31MEDCD45+CD41-CKIT+								YS CD31MEDCD45+
	SCF,IL3,FLT3L	SCF,IL3	SCF, FLT3L	IL3,FLT3L	SCF	NO FACTORS			SCF,IL3,FLT3L	SCF,IL3	SCF, FLT3L	IL3,FLT3L	SCF	NO FACTORS
	1.8789	0.703853	0.0675932	1.02566	1.39438	0.0815375			45.6736	48.7164	11.9987	44.2986	27.309	22.3477
	4.76002	2.96606	1.41675	0.253665	1.02988	0.0419063			59.9794	63.0651	25.6435	35.3686	34.4171	9.71367
	2.1352	3.48931	2.39358	1.6022	1.78046	0.0474082			43.9582	68.403	33.2001	36.475	24.4755	13.7872
	1.76263		0.212153	0.975763
Average	2.63419	2.38641	1.02252	0.964321	1.40157	0.0569507		Average	49.8704	60.0615	23.6141	38.7141	28.7339	15.2828
Stdev	1.42574	1.48044	1.09602	0.552512	0.375342	0.0214698		Stdev	8.79654	10.1812	10.7454	4.86788	5.12167	6.44843
Figure 3F
	SCF,IL3,FLT3L		SCF,IL3		SCF, FLT3L		IL3,FLT3L		SCF		NO FACTORS
	week4	week16	week4	week16	week4	week16	week4	week16	week4	week16	week4	week16
	14	6	32.8	68	0	0	0	0	1.92	?	0	0
	1.3	0	0.7	0.11	0	0	0	0	31	29	0	0
	51	31	12	3.1	29	6	1.2	0.7	0	0	0	0
	88	87	0	2.85	3.6	1	1.2	0.4	0	0	0.1	0
	0.2		4.5	2.3	36	17	0.3	0.1	0.76	1.4	0.04	0
	1.35	0.5	34	53			46	62	0.14	0	0.08	0.24
	10.3	3.3					74	60	3.4	0.5
	2.1	0.7					0.15	0.04	0.6	0.9
							0.4	0.15
							2.2	0.62
							12.7	3
							9.51	3
							3.54	1
Average	21.0312	18.3571	14	21.56	13.72	4.8	11.6308	10.0777	4.7275	4.54286	0.0366667	0.04
Stdev	31.8849	32.194	15.6242	30.5517	17.3837	7.25948	22.5567	22.627	10.6798	10.7978	0.044572	0.0979796

## Sheet: Fig. 4
	Figure 4A (%CD45.2+ is shown)
		Transplanted cell dose (embryo equivalents)
		1EE	2EE	3EE
		0.55	63	31
		48	20	18
		23	17	52
		12	5.1	15
		0.5	29	48
		0.92	12	58
		56	82	0.65
		0.6
		0
	Average	15.73	32.5857	31.8071
	Stdev	22.045	28.7524	21.6046
	Figure 4D
		E11.0_EC	E11.0_T1	E11.0_T1CD201neg	E11.0_T2	E12.5_FL	E14.5_FL	Adult_HSC
	Yolk	0	0	0	0.9167	0.0725	0.0109	0
	Emb	0	0.001	0.0031	0.5855	0.3747	0.0356	0
	X	0	0.0018	0.0055	0.2303	0.7002	0.0603	0.0018

## Sheet: Fig. 5
		Figure 5B (Left Panel)					Figure 5B (Right Panel)
		(% GFP+)						(% Confetti +)
		WBC	B-cells	Myeloid	T-cells			WBC	B-cells	Myeloid	T-cells
		32.7347	37.2255	29.6183	34.2292			5.7751	5.40454	6.61067	5.81755
		16.7741	18.8177	14.4512	17.5775			5.53374	5.15871	6.64076	5.07699
		18.5972	19.7899	17.1765	18.0652			3.59595	3.37064	4.39642	2.91158
		14.6581	16.9669	12.7259	14.3406			4.68571	4.40495	5.1277	5.38376
		23.5686	25.765	20.3567	24.9545			2.11632	1.85938	2.56427	2.61116
		31.6538	34.2118	29.8613	31.7156			6.85399	6.32383	8.55366	4.47583
		28.9213	30.2665	29.5173	28.7691			3.93477	3.79483	3.94636	4.93095
								3.76869	3.59856	4.00567	4.06807
	Average	23.844	26.149	21.9582	24.236		Average	4.53303	4.23943	5.23069	4.40948
	Stdev	7.39125	7.99265	7.58614	7.71587		Stdev	1.49356	1.39399	1.92359	1.14941
	Figure 5D
		No. of LYVE1lowVE+CD31+CD41+ cKit+				% of LYVE1lowVE+CD31+CD41+ cKit+				No. of LYVE1highVE+CD31+CD41+ cKit+				% of LYVE1highVE+CD31+CD41+ cKit+
		Emb	YS			Emb	ys			Emb	ys			Emb	ys
		138	554			22.1154	36.5435			12	555			1.92308	36.6095
		352	316			27.4571	34.9945			75	233			5.85023	25.8029
		449	529			27.2617	41.9841			75	380			4.55373	30.1587
		232	98			25.6354	27.9202			27	150			2.98343	42.735
		422	444			25.2846	34.4988			58	317			3.47513	24.6309
		405	827			27.7207	40.5989			56	635			3.83299	31.1733
		558	380			26.6094	37.4753			57	395			2.71817	38.9546
		609	508			27.8336	34.9141			120	455			5.48446	31.2715
		105	270			14.8515	43.0622			31	224			4.38472	35.7257
		154	115			17.9487	33.046			23	141			2.68065	40.5172
		140	389			17.8344	38.7836			54	400			6.87898	39.8804
		94	298			12.4339	39.8929			25	219			3.30688	29.3173
		384	337			21.3928	38.4703			74	275			4.12256	31.3927
		361	399			23.396	35.9784			82	371			5.31432	33.4536
	Average	314.5	390.286		Average	22.6982	37.0116		Average	54.9286	339.286		Average	4.10781	33.6874
	Stdev	170.731	185.274		Stdev	5.12428	3.94616		Stdev	29.4343	145.617		Stdev	1.39957	5.55053
	Figure 5F
		No. of LYVE1lowVE+CD31+CD41med cKit+				% of LYVE1lowVE+CD31+CD41med cKit+				No. of LYVE1highVE+CD31+CD41med cKit+				% of LYVE1highVE+CD31+CD41med cKit+
		Emb	YS			Emb	YS			Emb	YS			Emb	YS
		1	298			2.85714	34.2135			1	245			2.85714	28.1286
		461	275			21.2835	31.8287			124	269			5.72484	31.1343
		163	304			15.643	26.1393			13	467			1.2476	40.1548
		158	187			18.8544	26.2272			37	290			4.41527	40.6732
		120	222			16.9972	23.617			29	235			4.10765	25
		15	393			8.62069	28.355			14	302			38.8889	21.7893
		123	368			17.4664	29.1139			27	413			2.59117	32.6741
		182	511			18.8437	26.1783			85	434			9.10064	22.2336
		176	162			18.8235	23.5465			31	357			4.05229	51.8895
		144	412			13.1881	29.4707			90	295			5.16055	21.1016
		230	42			13.3333	14.1414			93	231			6.07843	77.7778
		204	314			16.6583	30.3675			121	518			6.08958	50.0967
		331	61			18.2014	13.8952			26	365			1.8705	83.1435
		253	54			20.8556	13.0751			30	275			4.0107	66.586
		156	115			14.7059	15.3129			39	561			2.7977	74.7004
		205	129			15.4358	18.0672			83	358			5.02421	50.1401
		255	114			19.4292	24.4111			48	178			5.26894	38.1156
		177	243			16.1606	23.8938			57	434			5.58276	42.6745
		165	149				23.2812				247				38.5938
	Average	186.857	219.071		Average	16.2864	22.365		Average	57.2308	354.857		Average	7.42434	47.9655
	Stdev	73.0636	153.472		Stdev	3.2819	6.28263		Stdev	33.4917	109.594		Stdev	9.63491	20.991

## Sheet: Fig. 6
Figure 6B
	No. of LYVE1 low				% of LYVE1 low				No. of LYVE1 high				% of LYVE1 high
	Emb	YS			Emb	YS			Emb	YS			Emb	YS
	26	213			0.448818	4.44862			5	185			0.0863111	3.86383
	184	663			0.934485	4.27026			28	767			0.142204	4.9401
	72	294			0.642341	3.90594			11	337			0.0981354	4.47722
	112	388			0.593598	3.64799			19	376			0.1007	3.53516
	118	365			1.15698	3.32756			32	670			0.313756	6.10812
	53	260			0.506305	4.26579			0	148			0.0477646	2.42822
	6	56			0.0648579	1.05164			2	21				0.394366
	29	286			0.238762	2.8965			43	239			0.0164663	2.4205
	92	246			0.659262	2.48711			10	180			0.308133	1.81984
	56	78			0.557769	1.94757			5	51			0.0996016	1.27341
	88	127			0.451444	2.76508			4	118			0.0256502	2.56913
	64	273			0.40586	2.53059			0	234			0.0253662	2.16908
	22	130				2.86092			0	52				1.14437
Average	70.9231	259.923		Average	0.55504	3.10812		Average	12.2308	259.846		Average	0.114917	2.85718
Stdev	48.6509	159.047		Stdev	0.288135	0.999274		Stdev	14.0366	229.937		Stdev	0.104566	1.64619
Figure 6C
	%CD41+ in LYVE1 low cells		%CD41+ in LYVE1high cells
	IET	YS	IET	YS
	50	83.9286	100	95.2381
	51.7241	85.6643	79.0698	48.954
	65.2174	78.8618	40	92.2222
	64.2857	79.4872	100	84.3137
	70.4545	85.8268	50	89.8305
	70.3125	87.5458		93.5897
	45.4545	83.8462		90.3846
Average	59.6355	83.5944	73.814	84.9333
Stdev	10.3309	3.27423	27.8816	16.2422
	Please compare IET with YS within each graph

## Sheet: Fig. 7
	Fig. 7C				Fig. 7D				Fig. 7E				Fig. 7F				Fig. 7I
	% GFP (live events)				% of GFP+ that are CD41+				% CD41+ (live events)				% of CD41+ that are GFP+				% GFP+ (CD31medCD45+cKit+CD41-)
	Em	YS			Em	YS			Em	YS			Em	YS			Em	YS
	0.0533049	1.42591			100	86.9565			8.42217	64.7241			0.632911	2.01149			21.865	98.7623
	0.00504541	1.67125			50	81.7352			1.7558	45.5433			0	3.13338			33.3333	19.0421
	0.00587924	0.352319			100	50			1.28167	51.6442			0	0.454804			64.5	15.4432
	0.013449	1.50754			82.3529	90.9091			1.19696	55.3373			0.561798	2.6142			81.4009	58.2174
	0.0256016	1.07852			50	100			1.98839	44.6925			1.28755	2.41321			98.7623	13.6012
	0	0.898411			70	97.4359			2.4799	55.5172			0	2.40664			19.0421
	0.0784278	3.80914			86.8421	96.603			3.10943	62.7335			2.07715	5.86567			15.4432	89.1245
	0	0.120506			100	100			0.994968	47.379			0	0.254345			58.2174	79.8165
	0.0258442	4.34926			94.8276	90.1266			1.89094	60.8456			0.683371	6.44227			13.6012	89.3657
	0	1.38346				95.2941			2.41816	41.4062			0	3.18396			60.4392	57.3816
	0.0474969	4.80186				95.7895			2.28935	67.6708			1.45228	6.79713			50	92.5258
	0.276857	6.69123				92.2907			4.47707	66.8018			5.37022	9.24435			47.3451	69.4981
	0.0402594	5.64561				91.5966			2.69738	65.3119			1.49254	7.91768
	0.175827	10.1287				93.2851			7.37866	75.5484			2.25965	12.5066
Average	0.053428	3.13312		Average	81.5581	90.1444		Average	3.02721	57.5111		Average	1.12982	4.66041		Average	46.9958	62.0708
Stdev	0.0794377	2.90107		Stdev	20.4645	12.5794		Stdev	2.25298	10.2988		Stdev	1.4562	3.56612		Stdev	27.2965	32.4538
	Fig. 7K						Fig. 7L
	% explant derived chimerism						% GFP+ among explant derived chimerism
	E8.5	E9.5					E8.5	E9.5
	Em-Ex	Em-Ex	YS				Em-Ex	Em-Ex	YS
	78.6034	75.1434	0.0284279				0.263216	98.1287	0
	14.7547	63.0238	0				6.3102	12.6031	0
	68.3646	26.0782	0.0639863				88.1239	98.7597	0
	65.5995	56.5937	0.0208464				9.11035	98.2715	0
		0.29901	0.0411057					18.75	0
		39.0978	0.0842904					0.423131	0
		69.4178						31.3163
		53.7674						63.2449
		82.4322						89.4916
		39.9727						0.157356
Average	56.8306	50.5826	0.0397761			Average	25.9519	51.1146	0
Stdev	28.6028	24.8257	0.0304588			Stdev	41.6121	42.7043	0

## Sheet: Suppl. Fig. 1
	Supplementary Figure 1A: [The cumulative ratio of (No. of CFU/No. of cells) is indicated]
		YS-Ex CD31+CD45+		Em-Ex CD31+CD45+		YS-Ex (5-7SP) CD31-CD45-		Em-Ex (5-7SP) CD31-CD45-
	Days in culture	5 DAYS	10 DAYS	5 DAYS	10 DAYS	5 DAYS	10 DAYS	5 DAYS	10 DAYS
	GEMM	0.00370941	0.000572101	0.00751911	0.00513416	0	0	0	0
	G/M/GM	0.105718	1.11274	0.0593174	0.384206	0.00558504	0	0.00155567	0.00290257
	ERY	0.0267077	0.0259352	0.0375956	0.0598985	0.000429619	0	0.00134825	0
	Absolute No. of colonies displayed for each independent experiment and total number of cells sorted and plated are also indicated
		Experiment #1				Experiment #2				Experiment #3
		GEMM	G/M/GM	ERY	No. of Cells plated	GEMM	G/M/GM	ERY	No. of Cells plated	GEMM	G/M/GM	ERY	No. of Cells plated
	EMBRYO (5-7SP) (5 days)
	CD31+CD45+					19	56	46	37409	20	162	68	82286
	CD31-CD45-					0	0	0	433904	0	15	11	530311
	YOLK SAC (5-7SP) (5 days)
	CD31+CD45+	4	261	39	119972	4	216	44	60162	4	540	30	89451
	CD31-CD45-					0	1	0	90811	0	20	2	374718
		Experiment #4				Experiment #5				Experiment #6				Experiment #7
		GEMM	G/M/GM	ERY	No. of Cells plated	GEMM	G/M/GM	ERY	No. of Cells plated	GEMM	G/M/GM	ERY	No. of Cells plated	GEMM	G/M/GM	ERY	No. of Cells plated
	EMBRYO (5-7SP) (10 days)
	CD31+CD45+	18	1347	210	219351									4	1174	33	131242
	CD31-CD45-													0	8	0	275618
	YOLK SAC (5-7SP) (10 days)
	CD31+CD45+	0	2126	11	88062	0	3167	1	113250	3	542	124	209393	0	888	0	113678
	CD31-CD45-													0	0	0	43316

## Sheet: Suppl. Fig. 3
	Supplementary Figure 3A. Lyve1 expression levels
	# symbol: lyve1
	# name: lymphatic vessel endothelial hyaluronan receptor 1
	# entrez_id: 114332
	#
	# source: http://hsc.hms.harvard.edu/heat_map/export/lyve1
	ESC	EB	ESC-HSC	E9-YS	E12.5-Pla	E11.5-AGM	E12.5-FL	E13.5-FL	E14.5-FL	Adult WBM
	3.20592	6.05566	5.01777	9.89063	6.72747	7.62923	7.65098	6.09161	3.65619	3.22751
	3.46562	6.07249	4.92031	9.72137	3.69264	7.75375	8.3247	3.85185	3.65007	3.95027
	3.50936	5.98397	5.10255	9.24339	5.06378	9.15972	3.96691	4.99453	3.50927	3.77117
	3.08309	5.97089		9.69503	3.77523	8.76091	3.99449	4.20024	3.6966	3.1352
	3.24264	6.44255		9.16507	5.98508	8.95996	4.01035		3.83632	3.79487
	3.21026	6.91128			4.24573	9.68981	3.88425		3.90554
Average	3.28615	6.23947	5.01354	9.5431	4.91499	8.6589	5.30528	4.78456	3.709	3.5758
Stdev	0.165744	0.371929	0.0911935	0.31952	1.24044	0.811684	2.08925	0.993956	0.142229	0.368043
	Supplementary Figure 3B
	Source: Zhou et al., Nature. 2016 May 26;533(7604):487-92. doi: 10.1038/nature17997. Supplemental Table 3; Zhou RefSeqGene.Exprssion.SingleCell
	EC	T1 pre-HSC	T1 CD201-	T2 pre-HSC	T2 CD41low CD201+	T2 CD41low CD201-	E12 HSC	E14 HSC	Adult HSC
	0	0	0	0	0	0	0	2.78745	0
	0	0	11.9072	0	0	37.9395	0	0	0
	0	0	0	0	0	0.12486	0	0	0
	0	1.95644	0	0	0	0	0	0	0
	0	1.5104	0	0	0	0	0	0	0
	0	25.8814	0	0	0	27.0648	0	0	0
	0	0	0	11.4217	0	0	0	0	0
	25.7235	0	0	14.5073	0	0	0	0	0
	0	565.6	0	0	0	0	0	0	0
	0.112664	0	0	0	0	0	0	0	0
	42.9203	28.7195	0	0		0	0	0	0
	0	0	0	0		0	0	0	0
	0	0	0	0		0.214442	0	0	0
	0	0	0	0		0	0	0	0
	0.101231	0	0	0		0	0	0	0
	0	0	0	0		0	0	0	0
	0	0	0	0			0		0
		0	10.9411	0			0		0
		0	0	0			0		0
		0	38.5068	0			0		0
		0	0	2.00002			0		0
		0		0					0
		6.43107							0
		4.75968							0
		0							0
		0							0
		18.6623							0
									0
									0
									0
									0
Average	4.05045	24.2045	2.92167	1.2695	0	4.08398	0	0.174216	0
Stdev	11.7924	108.486	8.84591	3.83878	0	11.2698	0	0.696863	0
